# Supplementary material for: Evaluation of the Synthetic Multifunctional Peptide Hp-MAP3 Derivative of Temporin-PTa
Source: Toxins (Basel). 2023 Jan 5;15(1):42. doi: 10.3390/toxins15010042 (PMC9866994; doi:10.3390/toxins15010042)
Supplement: Supplementary file 1 [file toxins-15-00042-s001.zip]

Archive with 1 entries (1 files):
- toxins-1884032-supplementary.pdf
